# Supplementary material for: Innate and Acquired Cellular Immunity in Children with Familial Hypercholesterolemia Treated with Simvastatin
Source: J Clin Med. 2022 May 22;11(10):2924. doi: 10.3390/jcm11102924 (PMC9147505; doi:10.3390/jcm11102924)
Supplement: Supplementary file 1 [file jcm-11-02924-s001.zip]

Archive with 1 entries (1 files):
- Motkowski et al - Immunity  in FH children.xlsx
