# Supplementary material for: Innate and Acquired Cellular Immunity in Children with Familial Hypercholesterolemia Treated with Simvastatin
Source: J Clin Med. 2022 May 22;11(10):2924. doi: 10.3390/jcm11102924 (PMC9147505; doi:10.3390/jcm11102924)
Supplement: Supplementary file 1 [file jcm-11-02924-s001.zip › Motkowski et al - Immunity in FH children.xlsx]

## Sheet: Cellular imm. - FH and statins
Age	Sex	Group	Genetyka	M_ciała	W_ciała	RR_sk	RR_rozk	HR	TC	HDL	LDL	TG	Glukoza	WBC	Neut	Lymph	mono	Eo	Baso	RBC	HGB	HCT	PLT	CD3%	CD4%	CD4/HLADR%	CD4/CD69%	CD8%	CD8/HLADR%	CD8/CD69%	CD19%	CD3	CD4	CD4/HLADR	CD4/CD69	CD8	CD8/HLADR	CD8/CD69	CD19	CD4RA%	CD4RO%	CD8RA%	CD8RO%	CD4RA	CD4RO	CD8RA	CD8RO	CD11a%	CD11b%
15.0333	k	statyna	LDL-R	62.5	1.655	119	71	62	265	45	200	95	80	5.65	2.86	1.96	0.71	0.1	0.02	4.68	13	39.5	274	60.64	43.06	6.8		25.95	2.7		10.64	1189	844	133		509	53		209	33	55	76	23					100	76.5
13.9833	m	statyna	APO-B	54	1.64	113	62	86	180	52	115	62	93	5.46	2.92	1.81	0.62	0.1	0.01	5.07	13.4	39.9	364	72.25	48.59	2.14	1.36	22.15	4.17	0.6	21.77	1310	881	39	25	402	76	11	395	56	27	73	13					99	90
13.9889	k	bezstatyny	LDL-R	66.2	1.725	118	75	91	286	46	227	64	85	4.99	2.7	1.6	0.4	0.3	0.1	4.59	13.3	40.6	258	75.82	47.45	1.795	0.256	23.75	5.51	0.394	9.02	1192	746	28	4	373	87	6	142	64	32	76	13					99	97
17.3694	k	bezstatyny		56	1.72	99	62	56	288	83	189	80	86	5.09	2.8	1.58	0.47	0.22	0.02	4.7	13	38	288	64.8	37.13	2.518	0.171	27.03	3.31	0.196	10.99	1023	586	40	3	427	52	3	174	41	54	68	23					99	97
12.5111	k	bezstatyny	LDL-R	71	1.62	117	72	87	264	54	191	95		3.88	1.68	1.47	0.54			4.93			259	66.67	44.81	4.65	0.29	24.91	7.39	0.43	22.87	980	659	68	4	366	109	6	336	64.54	32.27	67.23	22.72	949	475	989	334	99	68
11.2056	m	statyna	neg	33.5	1.425	108	59	74	260	57	184	94	83	3.47	1.61	1.05	0.23	0.49	0.09	4.76	14.1	39.9	257	70.64	45.77	4.61	0	24.55	2.6	0	12.59	743	481	49	0	258	27	0	202	45.75	31.58	64.89	22.34	481	332	682	235	100	98
14.6778	m	bezstatyny		76	1.7				224	53	157	66	100	5.84	2.6	2	0.6	0.6	0.1	5.33	14.3	42.2	204	61.14	36.61	3.89	0	35.4	2.7	0	28.24	986	590	63	0	571	44	0	455	53.17	38	70.59	21.01	857	612	1138	339	98	47
12.3583	m	bezstatyny	LDL-R	70.5	1.645	14	66	85	271	42	211	90	89	6.22						5.09	247			64.08	38.11	1.52	0.25	24.31	3.04	0	29.314									47.98	38.94	69.74	23.01					100	91
14.6306	k	statyna	LDL-R	54	1.62	123	69	76	242	78	152	58	83	5.36	2.2	2.4	0.5	0.2	0.1	4.76	13.9	40.2	279	72.64	44.6	3.86	0.35	27.25	6.56	4.37	22.18	1744	1071	93	8	654	157	105	533	48.74	47.14	55.29	33.53	1170	1132	1328	805	100	98
13.5861	m	statyna	LDL-R	49	1.62	114	74	80	235	77	144	68	86	4.08	1.2	2.2	0.4	0.2	0.1	4.66	12.9	37.8	258	73.03	42.97	3.04	0	29.93	5.35	0.86	18.03	1585	933	66	0	650	116	19	391	69.26	26.57	83.6	11.6	1503	555	1815	252	100	92
11.8306	m	statyna	LDL-R	32.5	1.44	105	56	62	240	99	135	29	84	4.18	1.3	2.1	0.4	0.2	0.1	4.77	13.6	39	283	74.65	35.86	2.54	0	36.56	0.69	0	16.27	1598	768	54	0	776	15	0	348	41.58	45.29	62	26	890	969	1327	556	100	100
11.8722	k	bezstatyny	LDL-R	60.6	1.615	122	72	83	244	41	184	91	94	5.92	2.97	2.16	0.42	0.19	0.18	5.14	13.1	39.9	256	72.89	40.43	1.32	0.33	32.94	0.58	0.58	20.67	1575	874	28	7	712	13	13	447	79.39	17.94	88.98	8.48	1715	388	1923	183	92	98
13.1972	k	bezstatyny		64	1.565	135	93	109	244	45	184	74	107	9.27	5.28	2.42	0.62	0.84	0.11	5.02	13.7	40.8	241	71.73	26	5.63	0.7	42.14	5.426	0.388	13.08	1735	629	136	17	1020	131	9	317	20.16	61.29	57.63	30.51	488	1483	1394	738	99	98
16.4611	k	bezstatyny	APO-B	61	1.68	116	70	71	236	61	165	46	89	6.1	3.84	1.6	0.58	0.06	0.02	4.57	13	39.9	362	68.895	42.54	4.588	1.412	24.151	10.317	2.381	21.658	1101	680	73	23	386	165	38	346	44.61	50.929	60.769	12.308	713	814	972	197	91	86
11.8528	k	bezstatyny	APO-B	35.5	1.52	104	66	89	309	64	231	68	112	5.59	3.73	1.4	0.41	0.01	0.04	5.14	13.7	42	321	69.137	41.72	2.941	0.294	28.521	5.376	1.075	20.28	1071	646	46	5	442	83	17	314	67.203	25.723	66.21	10.05	1041	399	1026	156	97	95
15.3306	k	bezstatyny	APO-B	60	1.58	114	82	102	241	44	178	95		6.16	3.52	2.08	0.51	0.03	0.02	4.71	14.1	41.2	204	68.791	32.701	3.901	0	37.102	1.504	0.564	11.55	1897	902	108		1023	41	16	319	63.374	29.28	66.86	23.837	1748	806	1844	657	95	97
12.3722	m	bezstatyny		46	1.595	118	78	75	276	64	203	43		6.98	3.78	2.25	0.74	0.18	0.03	5.28	14.4	42.9	238	73.042	44.431	3.467	0.267	30.565	2.064	0.229	10.733	1624	999	78	6	687	46	5	241	53.929	26.071	72.493	14.709	1212	586	1629	331	99	100
13.1194	m	bezstatyny	neg	40	1.55	106	66	78	224	73	148	39	90	6.2	2.9	2.77	0.44	0.07	0.02	4.62	12.6	36.9	231	66.419	45.876	3.47	1.577	20.513	5.376	0	26.95	1841	1271	96	44	568	149	0	747	81.14	10.09	82	11	2249	280	2273	305	98	97
11.5111	k	bezstatyny	LDL-R	36	1.49	108	59		239	63	151	121	96	5.65	2.64	2.15	0.7	0.15	0.01	4.38	12.4	37.5	231
17.8722	k	statyna		58.5	1.715	120	79	106	220	89	116	74	88	5.98	2.89	2.12	0.5	0.45	0.02	4.93	13.1	40.1	289	73.315	31.916	5.288	0.16	39.245	5.294	0	8.478	1556	678	112	3	833	112	0	180	61.616	30.64	63.971	17.647	1308	650	1358	375	99	92
12.9944	k	statyna	LDL-R	72.9	1.63	119	80	87	203	41	147	75	87	6.01	3.07	2.19	0.63	0.09	0.03	5.41	14.2	44	362	70.808	38.399	2.919	0.432	33.901	5.17	1.939	19.484	1549	840	64	9	742	113	42	426	48.138	38.968	57.752	30.233	1053	852	1263	661	99	94
12.375	k	statyna	LDL-R	60	1.625	140	83	95	179	40	125	71	79	10.99	7.16	2.59	0.83	0.3	0.11	5.04	13.1	39.4	244	74.22	45.238	2.756	0.197	29.021	0.943	0.472	10.683	1925	1173	71	5	275	24	12	277	59.036	38.554	78.571	11.607	1531	1000	301	277	99.92	97.28
13.7194	k	statyna		61	1.565	118	91	113	200	50	140	50	104	8.55	5.38	1.82	0.68	0.63	0.04	4.94	13.7	40.2	226	68.511	31.849	2.12	0.353	37.746	2.762	1.657	8.667	1248	580	39	6	687	50	30	158	55.762	37.175	52.899	36.957	1016	677	963	673
14.6806	k	statyna	LDL-R	66	1.72	118	70	59	218	65	144	45	84	4.63	2.23	1.57	0.49	0.27	0.07	4.42	13.3	39.4	225	70.677	37.971	1.339	0.446	33.039	6.504	1.626	14.583	1109	596	21	7	519	102	26	229	65.323	29.839	65.393	30.337	1025	468	1026	476
17.0194	k	statyna	APO-B	38	1.57	102	74	73	239	72	155	59	103	5.39	2.96	1.74	0.62	0.04	0.03	4.96	13.8	40.2	322	64.5	32.602	5.051	2.02	31.81	8.638	0.664	12.484	1200	607	94	38	592	161	12	232									100	95.147
13.4111	k	statyna	APO-B	61.5	1.705	112	69	72	190	61	114	73	81	5.12	2.93	1.58	0.5	0.07	0.04	4.33	12.7	38.1	343	60.962	37.964	3.249	0.361	22.55	3.03		19.524	896	558	48	5	331	45	0	2.87									99.413	98.728
[truncated: 8 more columns]
